# Supplementary material for: Comparison of Monoamine Oxidase-A, Aβ Plaques, Tau, and Translocator Protein Levels in Postmortem Human Alzheimer’s Disease Brain
Source: Int J Mol Sci. 2023 Jun 28;24(13):10808. doi: 10.3390/ijms241310808 (PMC10341404; doi:10.3390/ijms241310808)
Supplement: Supplementary file 1 [file ijms-24-10808-s001.zip]

Archive with 1 entries (1 files):
- ijms-2435327-supplementary.pdf
